# Supplementary material for: Active Polylactic Acid (PLA) Films Incorporating Almond Peel Extracts for Food Preservation
Source: Molecules. 2025 Apr 29;30(9):1988. doi: 10.3390/molecules30091988 (PMC12073344; doi:10.3390/molecules30091988)
Supplement: Supplementary file 1 [file molecules-30-01988-s001.zip]

Archive with 1 entries (1 files):
- molecules-3553172-supplementary.pdf
